# Supplementary material for: A normative framework dissociates need and motivation in hypothalamic neurons
Source: Sci Adv. 2024 Nov 6;10(45):eado1820. doi: 10.1126/sciadv.ado1820 (PMC11540019; doi:10.1126/sciadv.ado1820)
Supplement: Supplementary file 2 — Movies S1 to S5 [file sciadv.ado1820_movies_s1_to_s5.zip]

Archive with 5 entries (5 files):
- ado1820_movie_s1.mp4
- ado1820_movie_s2.mp4
- ado1820_movie_s3.mp4
- ado1820_movie_s4.mp4
- ado1820_movie_s5.mp4
